# Supplementary material for: Paediatric medical emergency calls to a Danish Emergency Medical Dispatch Centre: a retrospective, observational study
Source: Scand J Trauma Resusc Emerg Med. 2018 Jan 5;26:2. doi: 10.1186/s13049-017-0470-1 (PMC5756442; doi:10.1186/s13049-017-0470-1)
Supplement: Supplementary file 2 — Assigned dispatch codes. A table showing the assigned dispatch code for every included paediatric medical emergency call. (XLSX 20 kb) [file 13049_2017_470_MOESM2_ESM.xlsx]

## Sheet: Ark1
Dispatch code	Symptom category	Dispatch code description	All		< 1 yr.		1-5 yrs.		6-15 yrs.
			n	%	n	%	n	%	n	%
A2310	Seizures	Febrile seizures for the first time	50	10.7296	7	12.5	41	19.7115	2	0.990099
A2302	Seizures	Unconscious and ongoing seizures	31	6.65236	.	.	22	10.5769	9	4.45545
A3002	Sick child	Breathing problems and seems exhausted	28	6.00858	12	21.4286	10	4.80769	6	2.9703
A0501	Ordered mission	Transport directly to hospital, unstable vital functions	27	5.79399	2	3.57143	14	6.73077	11	5.44554
E0502	Ordered mission	Referred to other solution	23	4.93562	3	5.35714	11	5.28846	9	4.45545
A0611	Unclear problem	Other red criterion (lacks fitting criterion elsewhere in Index)	20	4.29185	3	5.35714	6	2.88462	11	5.44554
A3016	Sick child	Child < 2 years, critical illness suspected	11	2.36052	4	7.14286	7	3.36538	.	.
A3003	Sick child	Limp and pale, almost no contact	10	2.14592	.	.	6	2.88462	4	1.9802
A2303	Seizures	Seizures for > 5 min.	9	1.93133	.	.	4	1.92308	5	2.47525
A3302	Accident	Possibly serious injury	9	1.93133	3	5.35714	1	0.480769	5	2.47525
A2301	Seizures	Seizure has stopped, but abnormal breathing	8	1.71674	.	.	7	3.36538	1	0.49505
A3202	Traffic accident	Possibly serious injury	8	1.71674	1	1.78571	2	0.961538	5	2.47525
A3314	Accident	Severe pain in head/neck/back/chest/stomach/thigh	8	1.71674	.	.	1	0.480769	7	3.46535
A0609	Unclear problem	Communication issues and suspicion of acute problem	7	1.50215	3	5.35714	1	0.480769	3	1.48515
A3008	Sick child	Child is rapidly becoming drowsier	7	1.50215	1	1.78571	5	2.40385	1	0.49505
B3104	Minor wound, fracture, injury	Possibly injury in knee/calf/ankle/ foot	7	1.50215	.	.	1	0.480769	6	2.9703
B3302	Accident	Possibly injury in face/shoulder/arm/hand/hip/leg/ankle/foot	7	1.50215	.	.	.	.	7	3.46535
B3303	Accident	Has been unconscious, awake now	7	1.50215	1	1.78571	2	0.961538	4	1.9802
A0506	Ordered mission	Other assignment, immediate need	5	1.07296	3	5.35714	1	0.480769	1	0.49505
A2803	Breathing problems	Breathing problems and stridor	5	1.07296	2	3.57143	2	0.961538	1	0.49505
B0608	Unclear problem	Other orange criteria (lacks fitting criterion elsewhere in Index)	5	1.07296	.	.	2	0.961538	3	1.48515
B3304	Accident	Bleeding, which has now stopped or is being stopped	5	1.07296	.	.	3	1.44231	2	0.990099
A0605	Unclear problem	Suddenly conspicuously exhausted or ill	4	0.858369	1	1.78571	1	0.480769	2	0.990099
A3001	Sick child	Does not react to shouting or pain	4	0.858369	.	.	4	1.92308	.	.
A3007	Sick child	Fever > 38.5C, breathing problems, problems swallowing	4	0.858369	2	3.57143	2	0.961538	.	.
B2903	Alcohol, poisoning, drugs	Inebriated, cannot look after own interests	4	0.858369	.	.	.	.	4	1.9802
E0604	Unclear problem	Other blue criterion (further information not available)	4	0.858369	.	.	1	0.480769	3	1.48515
A0601	Unclear problem	Does not react to shouting or pain	3	0.643777	.	.	.	.	3	1.48515
A0604	Unclear problem	Suddenly pale and sweaty	3	0.643777	.	.	1	0.480769	2	0.990099
A0610	Unclear problem	Other red criterion (further information not available)	3	0.643777	.	.	2	0.961538	1	0.49505
A2304	Seizures	Has had multiple seizures without waking up	3	0.643777	.	.	2	0.961538	1	0.49505
A3004	Sick child	Fever > 38,5C, seems exhausted, rapidly deteriorating	3	0.643777	.	.	2	0.961538	1	0.49505
A3203	Traffic accident	Possibly high-energy trauma	3	0.643777	.	.	1	0.480769	2	0.990099
B3003	Sick child	Exhausted child, multiple contacts to EMDC	3	0.643777	.	.	1	0.480769	2	0.990099
A0302	Foreign body in airway	Breathing problems, cannot cough/talk	2	0.429185	1	1.78571	1	0.480769	.	.
A1004	Chest pain, heart disease	Pain or discomfort in chest and breathing problems	2	0.429185	.	.	.	.	2	0.990099
A2706	Psychiatry, suicide	Severe suicide attempt with medication, seems exhausted	2	0.429185	.	.	.	.	2	0.990099
A2810	Breathing problems	Has asthma, deteriorating despite medication	2	0.429185	.	.	.	.	2	0.990099
A3005	Sick child	Fever > 38.5C, spotted rash which cannot be pressed away	2	0.429185	.	.	2	0.961538	.	.
A3011	Sick child	Feverish, seems irritable	2	0.429185	.	.	1	0.480769	1	0.49505
A3012	Sick child	Feverish, persistent cough, seems limp and exhausted	2	0.429185	.	.	1	0.480769	1	0.49505
A3313	Accident	Fall from 3-5 m.	2	0.429185	.	.	1	0.480769	1	0.49505
B0501	Ordered mission	Transport directly to hospital, possibly serious condition	2	0.429185	1	1.78571	.	.	1	0.49505
B0601	Unclear problem	Exhausted patient (information unclear)	2	0.429185	.	.	.	.	2	0.990099
B0606	Unclear problem	Communication issues, possibly serious condition	2	0.429185	1	1.78571	.	.	1	0.49505
B0607	Unclear problem	Other orange criteria (further information not available)	2	0.429185	.	.	.	.	2	0.990099
B2902	Alcohol, poisoning, drugs	Has ingested numerous pills, easy to wake up	2	0.429185	.	.	.	.	2	0.990099
B3001	Sick child	Breathing problems, does not seem exhausted	2	0.429185	1	1.78571	1	0.480769	.	.
B3602	Ear, nose, throat	Major nose bleed, duration > 20 min.	2	0.429185	.	.	1	0.480769	1	0.49505
E0605	Unclear problem	Other blue criterion (lacks fitting criterion elsewhere in Index)	2	0.429185	1	1.78571	.	.	1	0.49505
E0805	Non-traumatic bleeding	Nose bleed, duration < 20 min.	2	0.429185	.	.	1	0.480769	1	0.49505
E2905	Alcohol, poisoning, drugs	Inebriated, no other medical issues	2	0.429185	.	.	.	.	2	0.990099
E3009	Sick child	Parent assess child as ill (no fitting criterion)	2	0.429185	.	.	1	0.480769	1	0.49505
E3010	Sick child	Vomiting and diarrhoea in child, does not seems exhausted	2	0.429185	.	.	2	0.961538	.	.
E3011	Sick child	Child < 2 years, no suspicion of serious illness	2	0.429185	.	.	2	0.961538	.	.
E3102	Minor wound, fracture, injury	Minor wound, can be transported in car	2	0.429185	.	.	1	0.480769	1	0.49505
A0101	Unconscious adult	Unconscious, not breathing normally	1	0.214592	.	.	1	0.480769	.	.
A0204	Unconscious child	Unconscious, but seems to be breathing normally	1	0.214592	.	.	1	0.480769	.	.
A0303	Foreign body in airway	Breathing problem, but can talk/cough	1	0.214592	.	.	1	0.480769	.	.
A0505	Ordered mission	Assistance to other authority, immediate need	1	0.214592	.	.	.	.	1	0.49505
A0602	Unclear problem	Awake, but loosing consciousness	1	0.214592	.	.	.	.	1	0.49505
A0603	Unclear problem	Breathing problems, seems exhausted	1	0.214592	.	.	1	0.480769	.	.
A0702	Allergic reaction	Can barely breath	1	0.214592	.	.	.	.	1	0.49505
A0708	Allergic reaction	Allergic reaction, rapidly deteriorating	1	0.214592	.	.	.	.	1	0.49505
A0709	Allergic reaction	Swelling in airways	1	0.214592	.	.	.	.	1	0.49505
A0811	Non-traumatic bleeding	Major bleeding after neck surgery	1	0.214592	.	.	.	.	1	0.49505
A0905	Burn or electrical injury	Major burn in adult, grade 2-3 (>15% of skin)	1	0.214592	.	.	.	.	1	0.49505
A0906	Burn or electrical injury	Major burn in child, grade 2-3 (>10% of skin)	1	0.214592	.	.	1	0.480769	.	.
A1103	Diabetes	Ongoing seizures	1	0.214592	.	.	.	.	1	0.49505
A1106	Diabetes	Aggressive, cannot drink	1	0.214592	1	1.78571	.	.	.	.
A1607	Poisoning in child	May have ingested dangerous dose, displays symptoms	1	0.214592	.	.	.	.	1	0.49505
A1907	Headache	Head injury within 24 hours, headache, exhausted	1	0.214592	.	.	.	.	1	0.49505
A2403	Stomach or back pain	Sudden pain in abdomen or back, loosing consciousness	1	0.214592	.	.	.	.	1	0.49505
A2405	Stomach or back pain	Severe abdominal pain, seems exhausted	1	0.214592	.	.	1	0.480769	.	.
A2708	Psychiatry, suicide	Severe suicide attempt not specified, seems exhausted	1	0.214592	.	.	.	.	1	0.49505
A2809	Breathing problems	Child with cough, seems limp and exhausted	1	0.214592	.	.	1	0.480769	.	.
A2812	Breathing problems	Pale and sweaty	1	0.214592	.	.	1	0.480769	.	.
A2906	Alcohol, poisoning, drugs	Has ingested numerous pills, difficult to wake up	1	0.214592	.	.	.	.	1	0.49505
A3013	Sick child	Feverish, limp, persistent stomach pain	1	0.214592	.	.	1	0.480769	.	.
A3015	Sick child	Vomiting or diarrhoea, limp and exhausted	1	0.214592	.	.	1	0.480769	.	.
A3107	Minor wound, fracture, injury	Severe pain in head/neck/chest/stomach	1	0.214592	.	.	.	.	1	0.49505
A3211	Traffic accident	Major blood loss, still bleeding	1	0.214592	.	.	.	.	1	0.49505
A3301	Accident	Does not react to shouting or pain	1	0.214592	.	.	1	0.480769	.	.
A3307	Accident	Has been unconscious, now unclear	1	0.214592	.	.	.	.	1	0.49505
A3315	Accident	Reduced strength or sensation in leg	1	0.214592	.	.	.	.	1	0.49505
A3316	Accident	In danger of hypothermia	1	0.214592	.	.	1	0.480769	.	.
A3604	Ear, nose, throat	Child with persistent cough, seems limp and exhausted	1	0.214592	1	1.78571	.	.	.	.
B0301	Foreign body in airway	Possibly foreign object in bronchia	1	0.214592	.	.	1	0.480769	.	.
B0603	Unclear problem	Multiple syncopes, now recovered	1	0.214592	.	.	.	.	1	0.49505
B0904	Burn or electrical injury	220-230V through body, feels unwell	1	0.214592	.	.	.	.	1	0.49505
B1002	Chest pain, heart disease	Heart rhythm feels irregular, feels unwell	1	0.214592	.	.	.	.	1	0.49505
B1601	Poisoning in child	May have ingested dangerous dose, generally OK	1	0.214592	.	.	1	0.480769	.	.
B2604	Impaired consciousness	Has been unconscious, now awake but fells drowsy and unwell	1	0.214592	.	.	.	.	1	0.49505
B2701	Psychiatry, suicide	Self-inflicted wound/poisoning, awake, breathing normally	1	0.214592	.	.	.	.	1	0.49505
B2802	Breathing problem	Other acute deteriorating breathing problem	1	0.214592	.	.	.	.	1	0.49505
B3101	Minor wound, fracture, injury	Possibly injury in shoulder	1	0.214592	.	.	.	.	1	0.49505
B3106	Minor wound, fracture, injury	Has cut of finger or toe	1	0.214592	.	.	.	.	1	0.49505
B3305	Accident	Head trauma, now nauseous or dizzy	1	0.214592	.	.	.	.	1	0.49505
C3102	Minor wound, fracture, injury	Minor wound contaminated with dirt/water	1	0.214592	.	.	1	0.480769	.	.
E0303	Foreign body in airway	Has coughed up foreign object, no symptoms now	1	0.214592	.	.	.	.	1	0.49505
E0501	Ordered mission	Referred to sitting transport	1	0.214592	.	.	1	0.480769	.	.
E2301	Seizures	Seizures, possibly fever, has had febrile seizures before	1	0.214592	.	.	1	0.480769	.	.
E2304	Seizures	Seizures in one limp, completely awake	1	0.214592	.	.	.	.	1	0.49505
E2403	Stomach or back pain	Back pain, but otherwise OK	1	0.214592	.	.	.	.	1	0.49505
E2601	Impaired consciousness	Has been unconscious, now awake	1	0.214592	.	.	.	.	1	0.49505
E2803	Breathing problem	Minor breathing problems, does not seem exhausted	1	0.214592	.	.	.	.	1	0.49505
E2804	Breathing problem	Hyperventilating, but can be calmed down	1	0.214592	.	.	.	.	1	0.49505
E3003	Sick child	Child > 3 months, feverish, does not seem exhausted	1	0.214592	.	.	.	.	1	0.49505
E3006	Sick child	Feverish, sore throat, ear pain or cough	1	0.214592	1	1.78571	.	.	.	.
E3605	Ear, nose, throat	Ear pain	1	0.214592	.	.	1	0.480769	.	.
E3609	Ear, nose, throat	Nose bleed, duration < 20 min.	1	0.214592	.	.	.	.	1	0.49505
Missing	Missing dispatch code	N/A	29	6.22318	.	.	9	4.32692	20	9.90099
Total			466	100	56	100	208	100	202	100
All calls (n = 466) distributed according to the ssigned dispatch code and age group. Percentages rounded to one decimal.
